# Supplementary material for: Disentangling the influence of environmental and anthropogenic factors on the distribution of endemic vascular plants in Sardinia
Source: PLoS One. 2017 Aug 2;12(8):e0182539. doi: 10.1371/journal.pone.0182539 (PMC5540478; doi:10.1371/journal.pone.0182539)
Supplement: S1 Map — (ZIP) [file pone.0182539.s005.zip]

Archive with 1 entries (1 files):
- S1 Map.kmz
